# Supplementary material for: Genetics of polymorphism in nitrogen-induced-susceptibility of rice to Magnaporthe oryzae
Source: Front Plant Sci. 2026 May 7;17:1810580. doi: 10.3389/fpls.2026.1810580 (PMC13190176; doi:10.3389/fpls.2026.1810580)
Supplement: Supplementary file 1 [file DataSheet1.zip]

Archive with 9 entries (8 files):
- Supplementary data sheet/
- Supplementary data sheet/Supplementary Table  2a.XLSX
- Supplementary data sheet/Supplementary Table  2b.XLSX
- Supplementary data sheet/Supplementary Table 1.XLSX
- Supplementary data sheet/Supplementary Table 3.DOCX
- Supplementary data sheet/Supplementary Table 4.DOCX
- Supplementary data sheet/Supplementary Table 5.DOCX
- Supplementary data sheet/Supplementary Table 6.DOCX
- Supplementary data sheet/Supplementary Table 7.DOCX
