# Supplementary material for: Genetics of polymorphism in nitrogen-induced-susceptibility of rice to Magnaporthe oryzae
Source: Front Plant Sci. 2026 May 7;17:1810580. doi: 10.3389/fpls.2026.1810580 (PMC13190176; doi:10.3389/fpls.2026.1810580)
Supplement: Supplementary file 1 [file DataSheet1.zip › Supplementary data sheet/Supplementary Table 2a.XLSX]

## Sheet: 0N
Region	Gene	SNP	Chromosome	Position	Blink.P.value	CMLM.P.value	FarmCPU.P.value	GLM.P.value	MLM.P.value	PVE(%)	MAF
intergenic	Os06g0680900(dist=4165),Os06g0681000(dist=1328)	SNP-6.28375095.	6	28376094	8.65545e-07	1.31065e-06	8.65694e-07	9.62211e-07	6.93816e-07	12.3153	0.144796
intergenic	Os11g0645886(dist=20189),Os11g0646300(dist=37297)	SNP-11.25191790.	11	25657952	4.92895e-06	NA	4.92969e-06	4.38609e-06	NA	8.82871	0.262443
intronic	Os07g0571900	SNP-7.23088201.	7	23089195	5.33541e-06	NA	5.33621e-06	4.70604e-06	NA	9.15631	0.357466
intronic	Os11g0310800	SNP-11.11905870.	11	11911554	5.7767e-06	NA	5.77756e-06	5.05093e-06	NA	8.92178	0.330317
intergenic	Os08g0339200(dist=35976),Os08g0340601(dist=17508)	SNP-8.15310949.	8	15313664	7.95796e-06	NA	7.95911e-06	6.72517e-06	NA	8.25357	0.199095
exonic	Os02g0608100	SNP-2.23845021.	2	23850891	8.75357e-06	NA	8.75483e-06	7.32567e-06	NA	8.68788	0.171946
intronic	Os01g0212100	SNP-1.6129181.	1	6130182	NA	NA	NA	8.57201e-06	NA	7.70406	0.28733
intergenic	Os10g0121300(dist=30824),Os10g0122000(dist=18410)	SNP-10.1386258.	10	1387282	NA	NA	NA	9.511e-06	NA	8.06183	0.0656109
intergenic	Os11g0417800(dist=83918),Os11g0420200(dist=99258)	SNP-11.12525731.	11	12989411	NA	7.53392e-06	NA	NA	NA	9.43898	0.0452489
upstream	Os11g0645800(dist=223)	SNP-11.25160800.	11	25626962	NA	NA	NA	8.65532e-06	NA	7.77012	0.124434
intergenic	Os07g0591800(dist=3036),Os07g0592000(dist=1484)	SNP-7.24122854.	7	24123849	NA	NA	NA	9.57787e-06	NA	7.00371	0.41629
intergenic	Os08g0417100(dist=33195),Os08g0418600(dist=31695)	SNP-8.19986708.	8	19989422	NA	5.41339e-06	NA	NA	8.33863e-06	9.79927	0.0475113

## Sheet: 1N
Region	Gene	SNP	Chromosome	Position	Blink.P.value	CMLM.P.value	FarmCPU.P.value	GLM.P.value	MLM.P.value	PVE(%)	MAF
intergenic	Os07g0187700(dist=3604),Os07g0187900(dist=5987)	SNP-7.4690250.	7	4691250	1.87958e-10	NA	1.2355e-06	5.13954e-07	NA	9.69887	0.497738
intronic	Os04g0276200	SNP-4.11643103.	4	11652398	1.63563e-06	2.51838e-06	1.51328e-06	6.18573e-07	3.34725e-06	11.382	0.0904977
intergenic	Os06g0532500(dist=36229),Os06g0533700(dist=9736)	SNP-6.19939811.	6	19940809	1.69233e-06	NA	7.38805e-06	2.71087e-06	NA	9.47981	0.0950226
intronic	Os03g0283100	SNP-3.9712117.	3	9713182	4.17749e-06	NA	NA	NA	NA	8.03598	0.221719
downstream	Os04g0345100(dist=699)	SNP-4.16244983.	4	16416944	7.25801e-06	NA	NA	NA	NA	7.5593	0.183258
intergenic	Os11g0626700(dist=17166),ENSRNA049475731(dist=2014)	SNP-11.24121324.	11	24587485	9.67563e-06	NA	NA	NA	NA	7.86175	0.276018
UTR5	Os01g0153950(Os01t0153950-00:c.-28G>A)	SNP-1.2901092.	1	2902093	NA	NA	NA	6.46023e-06	NA	9.59609	0.187783
exonic	Os01g0117100	SNP-1.963110.	1	964111	NA	NA	NA	7.74159e-06	NA	7.32238	0.307692
intergenic	Os11g0580800(dist=24799),Os11g0581700(dist=18325)	SNP-11.21482010.	11	21948140	NA	NA	4.02672e-06	1.53041e-06	NA	8.85484	0.158371
upstream	Os11g0631800(dist=312)	SNP-11.24357779.	11	24823940	NA	NA	NA	6.92104e-06	NA	9.16269	0.0904977
upstream	Os02g0816200(dist=794)	SNP-2.34964185.	2	34970055	NA	NA	4.51348e-06	1.7031e-06	NA	7.64634	0.221719
exonic	Os02g0816400	SNP-2.34989995.	2	34995865	NA	NA	2.499e-06	9.81677e-07	NA	8.24915	0.298643
upstream	Os02g0816500(dist=212)	SNP-2.34996660.	2	35002530	NA	NA	NA	6.48152e-06	NA	6.01502	0.118
intergenic	Os02g0816800(dist=3976),Os02g0816900(dist=6946)	SNP-2.35015753.	2	35021623	NA	NA	NA	5.99515e-06	NA	6.2523	0.102
intergenic	Os02g0816800(dist=4755),Os02g0816900(dist=6167)	SNP-2.35016532.	2	35022402	NA	NA	NA	5.06473e-06	NA	6.7288	0.097
intergenic	Os03g0569000(dist=37166),Os03g0569800(dist=26530)	SNP-3.20622232.	3	20623723	NA	NA	NA	6.14122e-06	NA	9.35949	0.134
intergenic	Os04g0276600(dist=25620),Os04g0277400(dist=10223)	SNP-4.11701020.	4	11710314	NA	5.33449e-06	2.66421e-06	1.04166e-06	3.74102e-06	11.263	0.089
exonic	Os04g0589600	SNP-4.29618819.	4	29803949	NA	NA	NA	4.66785e-06	NA	9.50869	0.094
intergenic	Os06g0516301(dist=19964),Os06g0516432(dist=42655)	SNP-6.18841410.	6	18842408	NA	NA	NA	3.70775e-06	NA	8.82099	0.121
intergenic	Os06g0516432(dist=23805),Os06g0516800(dist=3897)	SNP-6.18908493.	6	18909491	NA	NA	9.68191e-06	3.50606e-06	NA	8.61946	0.116
intergenic	Os06g0519400(dist=12678),Os06g0519700(dist=1275)	SNP-6.19037136.	6	19038134	NA	NA	3.3942e-06	1.30466e-06	9.17456e-06	10.3103	0.109
exonic	Os06g0566100	SNP-6.21819754.	6	21820752	NA	NA	NA	7.79368e-06	NA	8.47243	0.098
intergenic	Os06g0714800(dist=3787),Os06g0714900(dist=1582)	SNP-6.30344279.	6	30345278	NA	NA	3.59455e-06	1.37635e-06	NA	9.30516	0.087
intronic	Os06g0716467	SNP-6.30436626.	6	30437625	NA	NA	8.38983e-06	3.05885e-06	NA	8.33329	0.091
intergenic	Os06g0184200(dist=3740),Os06g0184300(dist=2391)	SNP-6.4209881.	6	4210881	NA	NA	8.73677e-06	3.17909e-06	NA	8.79716	0.105
downstream	Os06g0184300(dist=662)	SNP-6.4211610.	6	4212610	NA	NA	9.61029e-06	3.48132e-06	NA	9.24699	0.112
intergenic	Os06g0186300(dist=1326),Os06g0186400(dist=3045)	SNP-6.4343117.	6	4344117	NA	NA	NA	7.65062e-06	NA	7.61381	0.103
ncRNA_intronic	Os06g0186650	SNP-6.4372482.	6	4373482	NA	NA	1.42424e-06	5.85186e-07	NA	9.56812	0.099
downstream	Os06g0186900(dist=441)	SNP-6.4386792.	6	4387792	NA	NA	4.8153e-06	1.8098e-06	NA	8.60171	0.107
exonic	Os07g0416900	SNP-7.13200347.	7	13201341	NA	NA	NA	4.33935e-06	NA	8.12559	0.115
upstream;downstream	Os07g0188800(dist=348);Os07g0188700(dist=747)	SNP-7.4733278.	7	4734278	NA	NA	5.16888e-06	1.93447e-06	NA	8.88801	0.092
intergenic	Os07g0189800(dist=30674),Os07g0190000(dist=13922)	SNP-7.4806285.	7	4807285	NA	NA	NA	4.97501e-06	NA	7.60513	0.096
intergenic	Os07g0189800(dist=39916),Os07g0190000(dist=4680)	SNP-7.4815527.	7	4816527	NA	NA	NA	3.99883e-06	NA	8.12168	0.101
intergenic	Os09g0317700(dist=49063),Os09g0318600(dist=36408)	SNP-9.8931906.	9	8932908	NA	NA	NA	8.63667e-06	NA	7.54656	0.088

## Sheet: 2N
Region	Gene	SNP	Chromosome	Position	Blink.P.value	CMLM.P.value	FarmCPU.P.value	GLM.P.value	MLM.P.value	PVE(%)	MAF
exonic	Os11g0682000	SNP-11.27113570.	11	27585184	8.86488e-10	NA	NA	NA	NA	7.8848	0.144796
upstream	Os04g0451200(dist=985)	SNP-4.22295388.	4	22480502	1.8967e-09	6.06202e-06	5.11135e-07	9.22637e-08	6.06202e-06	10.3198	0.235294
UTR3	Os05g0557400(Os05t0557400-01:c.*183G>A)	SNP-5.27661031.	5	27723675	4.61933e-09	NA	NA	NA	NA	5.32973	0.226244
intergenic	Os11g0648100(dist=25670),Os11g0648400(dist=2011)	SNP-11.25338110.	11	25804190	9.80012e-07	1.89167e-06	NA	2.18185e-07	1.89167e-06	11.5163	0.269231
upstream	Os01g0639600(dist=950)	SNP-1.25679576.	1	25680621	NA	NA	NA	8.63445e-06	NA	6.78218	0.223982
intergenic	Os01g0816700(dist=16993),Os01g0817000(dist=2855)	SNP-1.34765463.	1	34766507	NA	NA	3.17546e-08	NA	NA	2.70839	0.266968
intergenic	Os10g0152801(dist=102621),Os10g0153900(dist=104326)	SNP-10.3236325.	10	3237349	NA	NA	4.40653e-07	2.54987e-06	NA	8.50726	0.135747
intergenic	Os11g0508600(dist=90644),Os11g0512000(dist=23236)	SNP-11.17798980.	11	18265122	NA	NA	NA	3.78492e-06	NA	8.70248	0.0837104
intergenic	Os11g0580800(dist=24799),Os11g0581700(dist=18325)	SNP-11.21482010.	11	21948140	NA	NA	NA	2.57786e-06	NA	7.51699	0.158371
intergenic	Os11g0632200(dist=42060),Os11g0633500(dist=15472)	SNP-11.24429868.	11	24896029	NA	NA	NA	7.95325e-06	NA	7.00427	0.108597
intergenic	Os11g0636050(dist=25215),Os11g0636600(dist=5749)	SNP-11.24662343.	11	25128504	NA	NA	NA	2.4466e-06	NA	8.21258	0.178733
intronic	Os11g0645600	SNP-11.25156909.	11	25623071	NA	NA	NA	8.55071e-06	NA	9.6454	0.260181
upstream	Os11g0645800(dist=223)	SNP-11.25160800.	11	25626962	NA	NA	NA	4.62035e-06	NA	7.93328	0.124434
intergenic	Os12g0550800(dist=9131),Os12g0551200(dist=24395)	SNP-12.22270388.	12	22303842	NA	NA	6.08444e-07	NA	NA	2.76623	0.0542986
upstream	Os12g0187500(dist=461)	SNP-12.4396852.	12	4397865	NA	NA	NA	8.63879e-06	NA	5.87048	0.350679
upstream	Os02g0779000(dist=135)	SNP-2.32975269.	2	32981139	NA	NA	5.61129e-06	NA	NA	2.64892	0.253394
downstream	Os02g0226600(dist=340)	SNP-2.7100640.	2	7100641	NA	NA	2.24401e-06	NA	NA	2.08804	0.144796
upstream	Os03g0372950(dist=154)	SNP-3.14682744.	3	14684058	NA	NA	1.93574e-06	NA	NA	2.45088	0.276018
intergenic	Os03g0557900(dist=61647),Os03g0558400(dist=95444)	SNP-3.19807063.	3	19808553	NA	NA	7.87643e-07	NA	NA	2.26017	0.0882353
upstream	Os04g0275950(dist=174)	SNP-4.11628925.	4	11638220	NA	NA	2.15538e-07	NA	NA	0.105592	0.142534
exonic	Os04g0451100	SNP-4.22289532.	4	22474646	NA	8.08197e-06	NA	1.1025e-07	8.08197e-06	10.0272	0.228507
exonic	Os04g0451100	SNP-4.22291298.	4	22476412	NA	7.92645e-06	NA	1.29646e-07	7.92645e-06	10.047	0.239819
intergenic	Os04g0461600(dist=5331),Os04g0461700(dist=3151)	SNP-4.22881121.	4	23066267	NA	NA	NA	3.48902e-06	NA	7.62867	0.0633484
intronic	Os04g0471700	SNP-4.23395807.	4	23580951	NA	NA	NA	5.62572e-06	NA	7.22966	0.153846
intergenic	Os04g0490600(dist=2550),Os04g0490700(dist=1044)	SNP-4.24339021.	4	24524161	NA	NA	NA	9.84216e-06	NA	5.63331	0.357466
intergenic	Os04g0490900(dist=3913),Os04g0491100(dist=1788)	SNP-4.24355027.	4	24540167	NA	NA	NA	3.32209e-06	NA	6.66968	0.447964
intronic	Os04g0491350	SNP-4.24372189.	4	24557329	NA	NA	NA	8.36053e-06	NA	5.74075	0.434389
intergenic	Os04g0493000(dist=1234),Os04g0493100(dist=5081)	SNP-4.24464958.	4	24650097	NA	NA	NA	8.79805e-06	NA	5.8564	0.321267
intergenic	Os04g0493100(dist=4965),Os04g0493300(dist=2229)	SNP-4.24479893.	4	24665032	NA	NA	NA	8.88459e-06	NA	8.90947	0.208145
intronic	Os04g0507000	SNP-4.25146655.	4	25331794	NA	NA	NA	9.86451e-06	NA	8.12346	0.260181
downstream	Os04g0507500(dist=377)	SNP-4.25164237.	4	25349376	NA	NA	NA	3.42695e-06	NA	9.01088	0.282805
downstream	Os04g0531300,Os04g0531400(dist=896)	SNP-4.26386730.	4	26571858	NA	NA	6.48846e-07	NA	NA	3.20421	0.38009
intergenic	Os05g0286100(dist=20972),Os05g0287800(dist=123407)	SNP-5.12330188.	5	12330259	NA	NA	7.91358e-09	7.74359e-06	NA	6.82716	0.400452
intergenic	Os05g0311801(dist=13062),Os05g0312000(dist=19262)	SNP-5.14218113.	5	14275571	NA	NA	7.80979e-06	NA	NA	2.37322	0.0113122
intergenic	Os05g0341300(dist=1542),Os05g0341450(dist=2147)	SNP-5.15955188.	5	16012681	NA	NA	NA	8.02635e-06	NA	6.95346	0.276018
intergenic	Os06g0481400(dist=12674),Os06g0481800(dist=1611)	SNP-6.16343139.	6	16344138	NA	NA	NA	8.40104e-06	NA	6.21278	0.201357
intergenic	Os06g0493100(dist=6566),Os06g0493600(dist=54931)	SNP-6.17074180.	6	17075178	NA	7.62347e-06	NA	2.94368e-06	7.62347e-06	10.0865	0.0520362
exonic	Os06g0566100	SNP-6.21819754.	6	21820752	NA	7.77355e-06	NA	2.83118e-06	7.77355e-06	10.0667	0.0701357
exonic	Os06g0574400	SNP-6.22293768.	6	22294766	NA	2.09527e-06	2.05509e-11	1.07139e-06	2.09527e-06	11.4105	0.0723982
intronic	Os06g0716467	SNP-6.30436626.	6	30437625	NA	NA	NA	6.7603e-06	NA	5.81766	0.122172
downstream	Os06g0189200(dist=58)	SNP-6.4521911.	6	4522911	NA	NA	NA	6.97775e-06	NA	8.5077	0.0972851
exonic	Os07g0621800	SNP-7.25696694.	7	25697689	NA	NA	6.80794e-06	NA	NA	0.826411	0.040724
intergenic	Os07g0625800(dist=5338),Os07g0626100(dist=2250)	SNP-7.25927214.	7	25928209	NA	NA	9.12749e-10	7.70457e-06	NA	7.375	0.341629
intergenic	Os08g0102400(dist=4518),Os08g0102700(dist=7980)	SNP-8.142927.	8	143928	NA	6.31461e-06	3.43161e-12	1.65131e-06	6.31461e-06	10.2782	0.176471
intergenic	Os09g0337500(dist=11759),Os09g0338200(dist=27726)	SNP-9.10277495.	9	10278497	NA	NA	6.0166e-06	NA	NA	3.66402	0.124434
intergenic	Os09g0317700(dist=49063),Os09g0318600(dist=36408)	SNP-9.8931906.	9	8932908	NA	NA	1.10964e-06	6.91462e-06	NA	6.14943	0.319005
intergenic	Os09g0318600(dist=41386),Os09g0319701(dist=72223)	SNP-9.9014239.	9	9015241	NA	NA	NA	9.34544e-06	NA	7.79172	0.171946

## Sheet: NISI-1
Region	Gene	SNP	Chromosome	Position	Blink.P.value	CMLM.P.value	FarmCPU.P.value	GLM.P.value	MLM.P.value	PVE(%)	MAF
intergenic	Os02g0769250(dist=16275),Os02g0769700(dist=2499)	SNP-2.32446182.	2	32452052	2.97626e-08	1.24429e-06	2.97844e-08	1.24473e-06	1.24463e-06	13.2707	0.0542986
intronic	Os08g0197025,Os08g0197050	SNP-8.5614267.	8	5615265	3.18389e-08	1.30289e-06	3.18621e-08	1.30311e-06	1.30272e-06	13.218	0.280543
intergenic	Os01g0629500(dist=1094),Os01g0629600(dist=1728)	SNP-1.25141729.	1	25142774	4.98437e-08	1.76952e-06	4.98792e-08	1.76947e-06	1.76905e-06	12.8651	0.0950226
downstream	Os08g0197100(dist=373)	SNP-8.5620928.	8	5621926	5.00977e-08	1.77569e-06	5.01334e-08	1.77564e-06	1.77503e-06	12.8612	0.282805
upstream	Os02g0232500(dist=475)	SNP-2.7500887.	2	7500888	5.07262e-08	1.79062e-06	5.07623e-08	1.79087e-06	1.79093e-06	12.8509	0.0271493
intronic	Os01g0214600	SNP-1.6268795.	1	6269796	8.13893e-08	2.47854e-06	8.14455e-08	2.47917e-06	2.47885e-06	12.4777	0.00678733
upstream	Os08g0197000(dist=678)	SNP-8.5607574.	8	5608572	1.38816e-07	3.59029e-06	1.38908e-07	3.59016e-06	3.58883e-06	12.0548	0.291855
UTR5	Os01g0533100(Os01t0533100-00:c.-86G>A)	SNP-1.19281306.	1	19282352	1.44393e-07	3.68946e-06	1.44489e-07	3.69007e-06	3.68815e-06	12.0237	0.0113122
exonic	Os08g0197100	SNP-8.5618455.	8	5619453	1.68863e-07	4.11606e-06	1.68974e-07	4.11606e-06	4.11558e-06	11.8988	0.282805
exonic	Os08g0197000	SNP-8.5609569.	8	5610567	1.798e-07	4.30049e-06	1.79918e-07	4.30067e-06	4.29964e-06	11.849	0.357466
intergenic	Os02g0572900(dist=13098),Os02g0573200(dist=3325)	SNP-2.21967349.	2	21973219	1.97538e-07	4.59264e-06	1.97667e-07	4.59347e-06	4.59385e-06	11.7738	0.0339367
exonic	Os08g0197050	SNP-8.5614853.	8	5615851	2.35509e-07	5.19636e-06	2.35661e-07	5.19648e-06	5.19414e-06	11.6344	0.276018
intronic	Os08g0197025,Os08g0197050	SNP-8.5614203.	8	5615201	2.51392e-07	5.44043e-06	2.51553e-07	5.44043e-06	5.43893e-06	11.5822	0.285068
intergenic	Os12g0438400(dist=18350),Os12g0438600(dist=12599)	SNP-12.14472161.	12	14474821	2.63972e-07	5.62968e-06	2.64141e-07	5.63061e-06	5.62941e-06	11.5432	0.0113122
intergenic	Os08g0195000(dist=5486),Os08g0195400(dist=4576)	SNP-8.5557681.	8	5558679	2.80513e-07	5.87682e-06	2.80692e-07	5.87683e-06	5.87482e-06	11.4948	0.221719
upstream;downstream	Os06g0105300(dist=505);Os06g0105350(dist=298)	SNP-6.366363.	6	367364	3.34091e-07	6.64679e-06	3.34302e-07	6.64823e-06	6.64683e-06	11.3552	0.0248869
exonic	Os05g0147300	SNP-5.2718018.	5	2718043	5.11514e-07	8.99149e-06	5.11827e-07	8.99247e-06	8.9929e-06	11.0142	0.0135747
intergenic	Os10g0184300(dist=7473),Os10g0184432(dist=2359)	SNP-10.5813349.	10	5796812	5.4981e-07	9.4658e-06	5.50145e-07	9.46679e-06	9.46634e-06	10.9565	0.149321
intergenic	Os10g0459300(dist=8745),Os10g0459550(dist=13814)	SNP-10.16800886.	10	16872115	5.68845e-07	9.69917e-06	5.69191e-07	9.69919e-06	9.7002e-06	10.9291	0.230769
intergenic	Os08g0287200(dist=11996),Os08g0287800(dist=12124)	SNP-8.11386591.	8	11387587	5.85965e-07	9.90622e-06	5.86321e-07	9.90643e-06	9.90478e-06	10.9056	0.0226244
UTR3	Os02g0817900(Os02t0817900-01:c.*700G>A)	SNP-2.35087142.	2	35093012	6.16514e-07	NA	6.16887e-07	NA	NA	10.865	0.00678733
downstream	Os08g0196700(dist=489)	SNP-8.5600540.	8	5601538	6.31849e-07	NA	6.32231e-07	NA	NA	10.8453	0.269231
UTR5	Os10g0384600(Os10t0384600-01:c.-2G>A)	SNP-10.12434984.	10	12506170	6.90005e-07	NA	6.90419e-07	NA	NA	10.7745	0.0113122
exonic	Os09g0422600	SNP-9.15288664.	9	15289666	6.9825e-07	NA	6.98669e-07	NA	NA	10.7648	0.0565611
exonic	Os08g0197025,Os08g0197050	SNP-8.5613355.	8	5614353	8.7678e-07	NA	8.77297e-07	NA	NA	10.5823	0.346154
downstream	Os02g0670900(dist=603)	SNP-2.27241649.	2	27247519	9.18122e-07	NA	9.18662e-07	NA	NA	10.5453	0.219457
upstream	Os02g0730100(dist=683)	SNP-2.30394700.	2	30400570	9.77193e-07	NA	9.77765e-07	NA	NA	10.495	0.0135747
intergenic	Os02g0231000(dist=47771),Os02g0231600(dist=17288)	SNP-2.7414068.	2	7414069	1.10057e-06	NA	1.10121e-06	NA	NA	10.3992	0.0927602
exonic	Os08g0194000	SNP-8.5479043.	8	5480041	1.11839e-06	NA	1.11904e-06	NA	NA	10.3868	0.153846
intergenic	Os02g0244700(dist=1414),Os02g0245000(dist=11436)	SNP-2.8185579.	2	8185581	1.18183e-06	NA	1.18252e-06	NA	NA	10.3419	0.040724
intergenic	Os06g0161400(dist=2347),Os06g0161800(dist=10586)	SNP-6.3116493.	6	3117493	1.19641e-06	NA	1.1971e-06	NA	NA	10.332	0.307692
intergenic	Os01g0828300(dist=22476),Os01g0828900(dist=9497)	SNP-1.35463154.	1	35464198	1.70476e-06	NA	1.70572e-06	NA	NA	10.0471	0.00678733
exonic	Os08g0197025,Os08g0197050	SNP-8.5613433.	8	5614431	1.72368e-06	NA	1.72465e-06	NA	NA	10.0385	0.230769
intergenic	Os01g0316600(dist=3160),Os01g0316800(dist=2916)	SNP-1.11966809.	1	11967836	1.96334e-06	NA	1.96443e-06	NA	NA	9.93317	0.00452489
intergenic	Os08g0194350(dist=1971),Os08g0194501(dist=11172)	SNP-8.5520232.	8	5521230	2.37151e-06	NA	2.37281e-06	NA	NA	9.78086	0.131222
upstream;downstream	Os08g0197050(dist=416);Os08g0197000,Os08g0197025(dist=416)	SNP-8.5611908.	8	5612906	2.4244e-06	NA	2.42573e-06	NA	NA	9.76306	0.251131
intergenic	Os08g0194900(dist=3887),Os08g0195000(dist=1587)	SNP-8.5548780.	8	5549778	2.70621e-06	NA	2.70768e-06	NA	NA	9.67374	0.0904977
intergenic	Os10g0458300(dist=5332),Os10g0458600(dist=5483)	SNP-10.16759140.	10	16830369	2.72452e-06	NA	2.726e-06	NA	NA	9.66804	0.178733
downstream	Os05g0135700(dist=928)	SNP-5.2092859.	5	2092878	2.88706e-06	NA	2.88862e-06	NA	NA	9.62138	0.061086
intergenic	Os06g0656800(dist=14485),Os06g0657500(dist=52379)	SNP-6.26972108.	6	26973106	3.11572e-06	NA	3.11739e-06	NA	NA	9.56034	0.0723982
intergenic	Os02g0770300(dist=2405),Os02g0770500(dist=10262)	SNP-2.32472663.	2	32478533	3.12037e-06	NA	3.12204e-06	NA	NA	9.5584	0.339367
intronic	Os10g0458700	SNP-10.16769167.	10	16840396	3.92284e-06	NA	3.9249e-06	NA	NA	9.37302	0.178733
intergenic	Os09g0414500(dist=14667),Os09g0414600(dist=3150)	SNP-9.14808058.	9	14809060	3.92361e-06	NA	3.92567e-06	NA	NA	9.37291	0.0950226
intronic	Os08g0200400	SNP-8.5814561.	8	5815559	4.09932e-06	NA	4.10147e-06	NA	NA	9.33768	0.271493
intergenic	Os01g0554400(dist=35369),Os01g0555100(dist=24559)	SNP-1.20910184.	1	20911230	4.12592e-06	NA	4.12808e-06	NA	NA	9.33293	0.0226244
downstream	Os08g0200300(dist=684)	SNP-8.5804781.	8	5805779	4.28154e-06	NA	4.28378e-06	NA	NA	9.30255	0.257919
intronic	Os02g0770000	SNP-2.32462028.	2	32467898	4.98252e-06	NA	4.9851e-06	NA	NA	9.17928	0.300905
intronic	Os08g0194501	SNP-8.5534227.	8	5535225	5.49148e-06	NA	5.49429e-06	NA	NA	9.10074	0.128959
intergenic	Os02g0721800(dist=1215),Os02g0722001(dist=2088)	SNP-2.29952156.	2	29958026	5.76404e-06	NA	5.76698e-06	NA	NA	9.06119	0.135747
intergenic	Os11g0454701(dist=31739),Os11g0454800(dist=2086)	SNP-11.14938132.	11	15401821	6.32698e-06	NA	6.33018e-06	NA	NA	8.98549	0.30543
intergenic	Os01g0531500(dist=13541),Os01g0532100(dist=20474)	SNP-1.19152388.	1	19153434	6.72998e-06	NA	6.73337e-06	NA	NA	8.93565	0.0180995
intergenic	Os08g0194350(dist=4672),Os08g0194501(dist=8471)	SNP-8.5522933.	8	5523931	6.73019e-06	NA	6.73358e-06	NA	NA	8.9355	0.239819
intronic	Os09g0417500	SNP-9.14972863.	9	14973865	6.80509e-06	NA	6.80851e-06	NA	NA	8.92621	0.269231
exonic	Os02g0823200	SNP-2.35350061.	2	35355931	6.84897e-06	NA	6.85241e-06	NA	NA	8.9213	0.00452489
intronic	Os03g0110500	SNP-3.610056.	3	611059	6.93491e-06	NA	6.9384e-06	NA	NA	8.91086	0.228507
intergenic	Os01g0374900(dist=3405),Os01g0375000(dist=1003)	SNP-1.15460035.	1	15461062	7.0059e-06	NA	7.00942e-06	NA	NA	8.90257	0.339367
intergenic	Os02g0231000(dist=10892),Os02g0231600(dist=54167)	SNP-2.7377189.	2	7377190	7.48946e-06	NA	7.4932e-06	NA	NA	8.84838	0.0452489
UTR3	Os01g0297700(Os01t0297700-01:c.*100C>T)	SNP-1.10913476.	1	10914501	7.51348e-06	NA	7.51723e-06	NA	NA	8.84595	0.0384615
intergenic	Os02g0308800(dist=2195),Os02g0309200(dist=11668)	SNP-2.12131423.	2	12131428	7.55102e-06	NA	7.55479e-06	NA	NA	8.84164	0.276018
intronic	Os08g0195900	SNP-8.5577142.	8	5578140	7.81899e-06	NA	7.82288e-06	NA	NA	8.81349	0.214932
exonic	Os08g0195800	SNP-8.5571426.	8	5572424	8.31543e-06	NA	8.31955e-06	NA	NA	8.76368	0.18552
downstream	Os10g0458600(dist=419)	SNP-10.16764204.	10	16835433	8.36521e-06	NA	8.36935e-06	NA	NA	8.75838	0.196833
intergenic	Os10g0449400(dist=45456),Os10g0450000(dist=26177)	SNP-10.16287712.	10	16358937	8.72959e-06	NA	8.73389e-06	NA	NA	8.72388	0.237557
intergenic	Os06g0658900(dist=4358),Os06g0659100(dist=17675)	SNP-6.27096252.	6	27097250	8.92564e-06	NA	8.93003e-06	NA	NA	8.70589	0.0633484
intergenic	Os08g0315200(dist=43501),Os08g0316900(dist=63845)	SNP-8.13536875.	8	13539323	9.25853e-06	NA	9.26307e-06	NA	NA	8.67609	0.0113122
intronic	Os03g0719700	SNP-3.29160754.	3	29167703	9.56955e-06	NA	9.57423e-06	NA	NA	8.64937	0.0452489

## Sheet: NISI-2
Region	Gene	SNP	Chromosome	Position	Blink.P.value	CMLM.P.value	FarmCPU.P.value	GLM.P.value	MLM.P.value	PVE(%)	MAF
upstream	Os02g0155900(dist=799)	SNP-2.3073421.	2	3073424	4.07042e-15	3.9436e-08	NA	2.87542e-09	4.67085e-09	20.0563	0.020362
exonic	Os11g0648000	SNP-11.25305824.	11	25771986	8.28981e-09	NA	NA	NA	NA	9.19393	0.325792
downstream	Os10g0432200,Os10g0432300(dist=621)	SNP-10.15352978.	10	15424211	5.26581e-06	NA	NA	NA	NA	8.17135	0.210407
intergenic	Os11g0256900(dist=45665),Os11g0257700(dist=14774)	SNP-11.8509621.	11	8515012	6.52679e-06	NA	NA	NA	NA	7.82547	0.192308
intergenic	Os05g0421100(dist=6373),Os05g0421300(dist=4830)	SNP-5.20595637.	5	20658197	6.66045e-06	3.55358e-06	NA	2.08029e-06	2.6916e-06	12.4405	0.165158
intergenic	Os03g0749100(dist=6466),Os03g0749300(dist=8435)	SNP-3.30837490.	3	30844604	9.10405e-06	NA	NA	NA	NA	3.87063	0.00904977
intergenic	Os04g0590451(dist=6336),Os04g0590650(dist=8917)	SNP-4.29684808.	4	29869939	NA	1.13719e-07	NA	7.60996e-09	1.13044e-08	18.9611	0.00678733
exonic	Os06g0275500	SNP-6.9355917.	6	9356917	NA	1.82635e-06	4.40359e-07	3.15799e-07	3.92887e-07	14.6817	0.00678733
upstream	Os11g0581900(dist=424)	SNP-11.21515795.	11	21981925	NA	9.35471e-07	1.56247e-08	4.61644e-07	4.23533e-07	14.5932	0.0158371
intergenic	Os05g0451300(dist=18354),Os05g0451900(dist=3501)	SNP-5.22118119.	5	22180679	NA	2.485e-06	4.58315e-07	4.69158e-07	4.61258e-07	14.4927	0.040724
intergenic	Os01g0209700(dist=1834),Os01g0209800(dist=9303)	SNP-1.5973322.	1	5974323	NA	9.56099e-06	NA	7.01957e-07	9.38243e-07	13.6608	0.0158371
exonic	Os11g0114800	SNP-11.671783.	11	672781	NA	4.33897e-06	NA	5.42356e-07	1.04599e-06	13.5342	0.0180995
intergenic	Os06g0360600(dist=18635),Os06g0361500(dist=20639)	SNP-6.14931026.	6	14932026	NA	NA	NA	1.11499e-06	2.03005e-06	12.7654	0.0520362
intergenic	Os10g0386300(dist=36949),Os10g0386601(dist=2455)	SNP-10.12656179.	10	12727365	NA	NA	NA	1.10156e-06	2.03131e-06	12.7647	0.0113122
upstream	Os03g0161000(dist=339)	SNP-3.3251643.	3	3252648	NA	7.40233e-06	NA	2.07447e-06	2.47903e-06	12.5351	0.0158371
intergenic	Os07g0684100(dist=7187),Os07g0684400(dist=4153)	SNP-7.29019446.	7	29020439	NA	NA	NA	1.74356e-06	2.87351e-06	12.3653	0.0135747
exonic	Os06g0275500	SNP-6.9353195.	6	9354195	NA	NA	NA	2.52561e-06	3.08236e-06	12.2848	0.0135747
intergenic	Os07g0208100(dist=19303),Os07g0208500(dist=9134)	SNP-7.5842649.	7	5843649	NA	NA	NA	2.7384e-06	4.57061e-06	11.8339	0.0113122
upstream	Os01g0838350(dist=287)	SNP-1.35958262.	1	35959306	NA	NA	NA	4.91679e-06	4.71872e-06	11.7975	0.040724
exonic	Os03g0844100	SNP-3.35475054.	3	35482186	NA	NA	NA	4.15458e-06	5.76037e-06	11.5702	0.0135747
intergenic	Os11g0286400(dist=1551),Os11g0286800(dist=8185)	SNP-11.10338615.	11	10344039	NA	NA	NA	6.91289e-06	6.16516e-06	11.493	0.0180995
intronic	Os02g0715000	SNP-2.29662958.	2	29668828	NA	NA	NA	5.55169e-06	7.26442e-06	11.3067	0.0271493
downstream	Os06g0547900(dist=833)	SNP-6.20724463.	6	20725461	NA	NA	NA	9.6582e-06	8.23446e-06	11.1647	0.0248869
exonic	Os02g0135700	SNP-2.1885934.	2	1885935	NA	NA	NA	7.72301e-06	8.30467e-06	11.1551	0.0271493
intergenic	Os06g0263450(dist=42855),Os06g0263801(dist=15259)	SNP-6.8688588.	6	8689588	NA	NA	NA	7.04257e-06	9.21745e-06	11.0372	0.00904977
upstream	Os03g0562200(dist=479)	SNP-3.20193986.	3	20195476	NA	NA	NA	7.41965e-06	9.84057e-06	10.9633	0.0475113
intergenic	Os11g0459600(dist=16774),Os11g0460500(dist=13737)	SNP-11.15190227.	11	15653919	NA	NA	NA	7.52054e-06	NA	10.8723	0.0135747
exonic	Os11g0226201	SNP-11.6597008.	11	6601256	NA	NA	NA	7.52054e-06	NA	10.8723	0.00226244
intergenic	Os02g0648100(dist=1863),Os02g0648300(dist=5590)	SNP-2.26087866.	2	26093736	NA	NA	NA	7.52054e-06	NA	10.8723	0.0180995
intergenic	Os03g0453301(dist=80588),Os03g0453800(dist=2679)	SNP-3.19507537.	3	19509027	NA	NA	NA	7.52054e-06	NA	10.8723	0.00226244
intergenic	Os03g0611700(dist=7668),Os03g0612201(dist=20241)	SNP-3.23102541.	3	23104054	NA	NA	NA	7.52054e-06	NA	10.8723	0.00226244
intergenic	Os05g0346800(dist=9689),Os05g0346901(dist=5863)	SNP-5.16280496.	5	16338015	NA	NA	NA	7.52054e-06	NA	10.8723	0.00452489
intronic	Os07g0556500	SNP-7.22198654.	7	22199648	NA	NA	NA	7.52054e-06	NA	10.8723	0.00452489
UTR3	Os05g0420900(Os05t0420900-01:c.*399G>A)	SNP-5.20586801.	5	20649361	NA	NA	1.55149e-10	NA	NA	7.05995	0.228507
intergenic	Os11g0423200(dist=12487),Os11g0423800(dist=41064)	SNP-11.12828734.	11	13292414	NA	NA	6.79831e-09	NA	NA	5.94395	0.226244
upstream;downstream	Os12g0144401(dist=297);Os12g0144200(dist=297)	SNP-12.2180105.	12	2181108	NA	NA	2.63963e-08	NA	NA	5.37579	0.0701357
intergenic	Os04g0287400(dist=23278),Os04g0288100(dist=53807)	SNP-4.12440954.	4	12450240	NA	NA	2.12369e-06	NA	NA	4.30806	0.239819
intronic	Os01g0557500	SNP-1.21074271.	1	21075317	NA	NA	3.42204e-08	NA	NA	4.21317	0.0384615
intergenic	Os07g0467600(dist=6773),Os07g0467800(dist=12811)	SNP-7.16636689.	7	16637683	NA	NA	4.97993e-07	NA	NA	4.21239	0.495475
intergenic	Os06g0576600(dist=2565),Os06g0577350(dist=5563)	SNP-6.22390965.	6	22391963	NA	NA	1.93792e-06	NA	NA	1.69103	0.00226244
intergenic	Os05g0396900(dist=2373),Os05g0397100(dist=9625)	SNP-5.19253453.	5	19315970	NA	NA	2.38653e-06	NA	NA	1.18131	0.0542986
intronic	Os07g0613866	SNP-7.25279003.	7	25279998	NA	NA	2.35276e-06	NA	NA	0.010328	0.0429864
