# Supplementary material for: Genetics of polymorphism in nitrogen-induced-susceptibility of rice to Magnaporthe oryzae
Source: Front Plant Sci. 2026 May 7;17:1810580. doi: 10.3389/fpls.2026.1810580 (PMC13190176; doi:10.3389/fpls.2026.1810580)
Supplement: Supplementary file 1 [file DataSheet1.zip › Supplementary data sheet/Supplementary Table 2b.XLSX]

## Sheet: Full panel of 268 accessions
Trait	SNP ID	Chr	Position (bp)	P‑value (full panel)	PVE (%)	Candidate Gene(s) / Region	Notes
NISI‑1	SNP‑8.5614267	8	5615265	3.18e-08	12.9	Os08g0197000, Os08g0197100 (F‑box)	NIS4 locus; significant in all five models
NISI‑1	SNP‑8.5620928	8	5621926	5.01e-08	12.6	Os08g0197100 (downstream)	Same locus
NISI‑1	SNP‑8.5607574	8	5608572	1.39e-07	12.1	Os08g0197000 (upstream)	Same locus
NISI‑1	SNP‑8.5614853	8	5615851	2.36e-07	11.6	Os08g0197050 (exonic)	Same locus
NISI‑1	SNP‑2.32446182	2	32452052	2.98e-08	13.3	Intergenic between Os02g0769250 and Os02g0769700	Adjacent to LRR‑RLK cluster
NISI‑1	SNP‑10.16800886	10	16872115	5.69e-07	10.9	Intergenic near Os10g0459300 – Os10g0459550	Proximal to NIS3 locus
NISI‑2	SNP‑2.3073421	2	3073424	4.07e-15	20.1	Upstream of Os02g0155900 (region contains 19 LRR‑RLK genes)	Largest effect; significant across models
NISI‑2	SNP‑6.9355917	6	9356917	4.4e-07	14.7	Os06g0275500 (exonic)	H3K27 methyltransferase (PRC2 component)
NISI‑2	SNP‑11.25305824	11	25771986	8.29e-09	9.2	Os11g0648000 (exonic)	F‑box / stress‑related
NISI‑2	SNP‑10.15352978	10	15424211	5.27e-06	8.2	Downstream of Os10g0432200 / Os10g0432300	–
Analysis details:
GWAS used five models (GLM, MLM, CMLM, FarmCPU, BLINK) in GAPIT v3. Fixed effects: first three principal components + DI‑0N (baseline resistance). Significance threshold –log₁₀(P) > 6 (~ Bonferroni‑corrected α = 7.14e-08). PVE from the most significant model for each SNP.
