# Supplementary material for: Genetics of polymorphism in nitrogen-induced-susceptibility of rice to Magnaporthe oryzae
Source: Front Plant Sci. 2026 May 7;17:1810580. doi: 10.3389/fpls.2026.1810580 (PMC13190176; doi:10.3389/fpls.2026.1810580)
Supplement: Supplementary file 1 [file DataSheet1.zip › Supplementary data sheet/Supplementary Table 1.XLSX]

## Sheet: Sheet1
No.	Variety Code	IRGC ID	GSOR ID	Accession name	Sub-group	Country of origin	Continent	DI-ON	DI-1N	DI-2N	NISI-1	NISI-2
1	L-2	117454	301524	CO 39	indica	India	Asia	21	20	20
2	L-3	117458	301528	DA 28	NA	Bangladesh	Asia	28.5298	24.1667	35.5429	-1.98657	2.28695
3	L-4	117466	301533	DOM ZARD	NA	Iran	Asia	20	22.9167	20
4	L-5	117476	301538	GHARIB	NA	Iran	Asia	38.1833	38.6667	47.3422	0.164429	2.23158
5	L-6	117483	301541	HAIFUGOYA	temperate-japonica	Taiwan	Asia	0	0	0
6	L-7	117492	301544*	INDANE	admixed-japonica	Myanmar	Asia	21.8254	22.4935	23.5	0.397642	0.713831
7	L-8	117502	301551	JHONA 26	aus	Pakistan	Asia	32.4162	36.3333	27.2525	1.56969	-1.48198
8	L-9	117513	301555	KHAO DAM	admixed-japonica	Lao People's Democratic Republic	Asia	23.5	14.6667	20.0932	-4.88274	-1.34871
9	L-10	117517	301556	KINANDANG PATONG	tropical-japonica	Philippines	Asia	29.0315	33.1944	35.3	1.86268	2.00881
10	L-11	117528	301563	MALAGKIT PIRURUTONG	tropical-japonica	Philippines	Asia	20	37.2381	29.6429	11.1961	4.48561
11	L-12	117533	301567*	MTU 9	indica	India	Asia	30.7746	30.6693	40.9131	-0.0444635	3.06498
12	L-13	117545	301571	PACHEHAI PERUMAL	indica	India	Asia	27.8722	29.2588	46.011	0.646229	6.05454
13	L-14	117565	301583	RATHAL	NA	Sri Lanka	Asia	5	12	11.3333
14	L-15	117566	301584	RATHAL	NA	Sri Lanka	Asia	24.3636	20	20	-2.32655	-1.6663
15	L-16	117571	301587	RT 1031-69	tropical-japonica	Congo, The Democratic Republic of the	Asia	18.125	13.5	14
16	L-17	117585	301589	TCHAMPA	aus	Iran	Asia	32.6667	30.9123	33.4652	-0.697633	0.227423
17	L-18	117586	301590	TCHAMPA	NA	Iran	Asia	20	14.2325	20.6667
18	L-19	117588	301592	TEPI BORO	aus	Bangladesh	Asia	28.2848	36.5593	40.8758	3.80009	4.14142
19	L-20	117598	301596	VANDANA	NA	India	Asia	27.634	34.1576	34.8333	3.06655	2.42379
20	L-21	120849	301597	AUS 196::IRGC29016-1	aus	Bangladesh	Asia	22.3429	29.9424	23.8472	4.41831	0.626412
21	L-22	120851	301599	DHALA BHADOI::IRGC66779-1	aus	Bangladesh	Asia	24.4508	26.4727	29.2889	1.07419	1.84089
22	L-23	120852	301600	MERY::IRGC34722-1	NA	Bangladesh	Asia	37.8462	35.1333	39.4429	-0.93112	0.392508
23	L-24	120853	301601	NARIKEL JHUPI::IRGC64792-1	NA	Bangladesh	Asia	53.2828	56.3788	44.5333	0.75477	-1.52771
24	L-25	120854	301602	SHANKAR::IRGC74777-1	NA	India	Asia	36.2	51.9487	40.0606	5.65123	0.992185
25	L-26	120857	301605	182::IRGC28425-1	NA	Pakistan	Asia	32.7065	40.2111	39.5896	2.98058	1.95793
26	L-27	120862	301610	AN QING ZAO::IRGC72577-1	indica	China	Asia	32.9889	24.2879	34.0381	-3.42617	0.295891
27	L-28	120868	301615	ARC 10955::IRGC12683-1	NA	India	Asia	23.2381	22.0779	20.5635	-0.648528	-1.07079
28	L-29	120869	301616	ARC 11755::IRGC21618-1	aus	India	Asia	40.4825	27.359	36.0741	-4.21105	-1.01313
29	L-30	120870	301617	ARC 12071::IRGC41001-1	NA	India	Asia	22.2222	28.5	21.625	3.66965	-0.250031
30	L-31	120872	301619	ARC 15340::IRGC42019-1	aus	India	Asia	31.5873	34.75	33.5857	1.30062	0.588598
31	L-32	120874	301620	AUS 257::IRGC29049-1	NA	Bangladesh	Asia	27.5636	27.5714	23.9286	0.00367224	-1.22693
32	L-34	120876	301622	AUS 439::IRGC29221-1	NA	Bangladesh	Asia	23.7064	23.0556	30.8333	-0.356653	2.79692
33	L-35	120877	301623	AUS 55::IRGC28918-1	aus	Bangladesh	Asia	36.3366	31.3697	34.9939	-1.77561	-0.343765
34	L-36	120886	301632	BANS 4::IRGC74728-1	aus	India	Asia	36.3803	36.4286	36.3143	0.0172208	-0.0168924
35	L-37	120887	301633	BATHURI::IRGC25838-1	NA	Bangladesh	Asia	35.6889	32.9863	40.4167	-0.983667	1.23245
36	L-38	120888	301634	BAULAN::IRGC64766-1	aus	Bangladesh	Asia	34.5064	31.3857	40.6571	-1.1748	1.65833
37	L-39	120889	301635	BAWOI::IRGC34737-1	aus	Bangladesh	Asia	23.3583	22.8381	20.6667	-0.28928	-1.07206
38	L-40	120890	301636	BENAFUL::IRGC25839-1	NA	Bangladesh	Asia	34.8961	36.5185	31.8	0.603937	-0.825438
39	L-41	120891	301637	BENAMURI::IRGC25840-1	aus	Bangladesh	Asia	46.7968	57.1857	49.7928	2.88376	0.595615
40	L-42	120893	301639	BG 34-11::IRGC15782-1	indica	Sri Lanka	Asia	19.3333	20	19.3333
41	L-43	120896	301642	BIRANJ::IRGC74733-1	aus	India	Asia	23.1429	21.9444	24.9286	-0.672661	0.717862
42	L-44	120899	301643	BOILAN::IRGC49022-1	aus	Bangladesh	Asia	24.3144	31.9429	27.5111	4.07546	1.22315
43	L-45	120900	301644	BOLIUM::IRGC31572-1	NA	Bangladesh	Asia	30.4	34.6667	29.4667	1.82315	-0.285633
44	L-46	120905	301648	CAMPONI SML::IRGC50640-1	indica	Surinam	South America	17.9429	11.7091	10.2857
45	L-47	120906	301649	CCT 3-37-3-3-3-1::IRGC117322-1	NA	Philippines	Asia	20	17.9167	20.3125
46	L-48	120907	301650	CHENGRI 2::IRGC77228-1	aus	Bangladesh	Asia	32.1253	24.4583	40.2517	-3.10014	2.3534
47	L-49	120908	301651	CHENGRI MURALI::IRGC66774-1	NA	Bangladesh	Asia	30.8035	38.1889	47.053	3.11443	4.90779
48	L-50	120910	301653	CHIADI NAKI::IRGC52101-1	aus	India	Asia	27.1364	38.2	41.6667	5.29606	4.9816
49	L-51	120911	301654	CHIKON SHONI::IRGC64771-1	aus	Bangladesh	Asia	42	36.1963	40.375	-1.79498	-0.359956
50	L-52	120925	301665	DA NUO (ZHAN)::IRGC72024-1	NA	China	Asia	19.163	24.1471	29.5513
51	L-53	120926	301666	DAINY::IRGC58943-1	NA	Nepal	Asia	51.9775	40.9524	56.2024	-2.75533	0.75622
52	L-54	120927	301667	DANGAR::IRGC76296-1	NA	India	Asia	22.8182	36.4889	34.6429	7.78245	4.82119
53	L-55	120929	301668	DENG DENG QI::IRGC72671-1	NA	China	Asia	31.3205	35.5912	28.9381	1.77121	-0.707677
54	L-56	120934	301673	DHARIA BOALIA::IRGC64774-1	aus	Bangladesh	Asia	30.1445	36.8333	40.6667	2.88237	3.24746
55	L-57	120935	301674	DHARIA::IRGC64773-1	aus	Bangladesh	Asia	49.6969	39.527	34.1021	-2.65825	-2.91942
56	L-58	120936	301675	DHEKI SHAITA::IRGC64775-1	NA	Bangladesh	Asia	23.5357	31.6749	32.2849	4.49219	3.45849
57	L-59	120943	301677	DUDHI SAROO::IRGC16261-1	NA	Nepal	Asia	39.5	47.0556	47.4333	2.48471	1.86855
58	L-60	120946	301678	E 5168::IRGC68021-1	NA	China	Asia	25.7143	27.8333	25.85	1.07047	0.0491017
59	L-61	120953	301685	FULKATI::IRGC66783-1	aus	Bangladesh	Asia	32.4143	37.6889	44.5195	2.11378	3.47441
60	L-62	120955	301687	GARIA::IRGC25854-1	aus	Bangladesh	Asia	45.4711	45.5	42.561	0.00825844	-0.595403
61	L-63	120957	301688	GOCHI BORO::IRGC66787-1	NA	Bangladesh	Asia	19.3462	20	18.2424
62	L-64	120960	301691	GORBAI::IRGC66791-1	NA	Bangladesh	Asia	20.2381	30	23.2	6.26573	1.36159
63	L-65	120963	301694	HABIGONJ BORO 6::IRGC10873-1	NA	Bangladesh	Asia	13.2451	13.5571	16.75
64	L-66	120967	301698	HEGRA::IRGC52441-1	NA	India	Asia	37.4176	41.2	48.0764	1.31311	2.6502
65	L-67	120969	301700	HOLOI BASH (SOLOI BASH)::IRGC64778-1	aus	Bangladesh	Asia	24.5841	27.1007	32.3117	1.3297	2.92438
66	L-68	120973	301704	HUA KE ZAO::IRGC76598-1	indica	China	Asia	27.392	40.5	33.5278	6.21609	2.08396
67	L-69	120974	301705	HUO SHAO TZU WU CHAN::IRGC65097-1	indica	Taiwan	Asia	21.8667	25.1038	31.4381	1.923	4.0723
68	L-70	120976	301706	ICTA PAZOS::IRGC116996-1	indica	Guatemala	North America	14.25	17.7778	16.0195
69	L-71	120977	301707	ICTA POLOCHIC::IRGC116997-1	indica	Guatemala	North America	10.2222	11	24.1944
70	L-72	120978	301708	IKRA::IRGC77250-1	aus	Bangladesh	Asia	37.7455	32.9101	37.2603	-1.66406	-0.119576
71	L-73	120981	301710	IR 31917-45-3-2::IRGC78132-1	indica	Philippines	Asia	0	11.6471	1
72	L-74	120983	301712	IR 43::IRGC117005-1	indica	Philippines	Asia	8	11.3333	19.5455
73	L-75	120984	301713	IR 59469-2B-3-2::IRGC99703-1	indica	Philippines	Asia	20	20	16.7692
74	L-76	120986	301715	IR 74371-3-1-1::IRGC117373-1	NA	Philippines	Asia	20	22.2045	20
75	L-77	120999	301724	JHUM BEGUNBICHI::IRGC25867-1	aus	Bangladesh	Asia	21.7857	28.1	17.9273	3.76495	-1.64773
76	L-78	121002	301727	JUMA 51::IRGC117009-1	indica	Dominican Republic	North America	0	0	0
77	L-79	121004	301728	KAL SHONI::IRGC64780-1	aus	Bangladesh	Asia	41.5455	51.5253	51.5238	3.12036	2.2345
78	L-80	121005	301729	KALIA::IRGC34699-1	NA	Bangladesh	Asia	41.4815	53.4416	56.1131	3.7453	3.28159
79	L-81	121006	301730	KALIBORO::IRGC77201-1	NA	Bangladesh	Asia	42.1895	43.8996	44.3171	0.526507	0.469159
80	L-82	121007	301731	KALO KUCHI::IRGC66806-1	aus	Bangladesh	Asia	37.1759	42.9643	63.9802	2.02255	6.70791
81	L-83	121009	301733	KANGRO::IRGC73105-1	aus	Pakistan	Asia	38.5648	43.8671	54.4444	1.78597	3.83084
82	L-84	121010	301734	KANNI MURUNGA::IRGC15432-1	indica	Sri Lanka	Asia	25.0526	28.2424	26.6886	1.65392	0.607546
83	L-85	121013	301736	KASAPUR::IRGC74751-1	aus	India	Asia	40.0168	33.6567	52.2778	-2.06455	2.85055
84	L-86	121017	301740	KELE BARDHAN::IRGC34983-1	aus	India	Asia	38.6788	40.1611	41.2235	0.497825	0.612092
85	L-87	121018	301741	KELEE::IRGC66807-1	aus	Bangladesh	Asia	48.5985	49.875	41.2179	0.341201	-1.4129
86	L-88	121022	301745	KHARSU 80::IRGC28016-1	NA	Pakistan	Asia	17.3333	33.3333	48.75	11.9907	16.8626
87	L-89	121024	301747	KIRIMURUNGA::IRGC15585-1	indica	Sri Lanka	Asia	25.75	30.6805	31.3	2.48726	2.00522
88	L-90	121025	301748	KOI MURALI::IRGC66811-1	NA	Bangladesh	Asia	28.8474	28.5769	28.3111	-0.121811	-0.172968
89	L-91	121028	301751	KUMBI::IRGC752-1	indica	China	Asia	23.6421	21.6489	20	-1.09516	-1.43322
90	L-92	121029	301752	KURULU WEE (WHITE)::IRGC66518-1	NA	Sri Lanka	混杂	33.2758	29.1667	30.0069	-1.60407	-0.913925
91	L-93	121038	301760	LENJA MURALI::IRGC66815-1	NA	Bangladesh	Asia	36.1773	36.8077	46.9	0.22636	2.7575
92	L-94	121046	301768	MADHABSAIL 741::IRGC29374-1	aus	Bangladesh	Asia	24.6373	21.4359	30.9524	-1.68791	2.38471
93	L-95	121047	301769	MAHLAR 346::IRGC6427-1	NA	Bangladesh	Asia	47.2	47.6524	52.2703	0.124507	0.999402
94	L-96	121053	301774	MG 2::IRGC79837-1	indica	Brazil	South America	21.0714	20.2083	23.0667	-0.532073	0.880941
95	L-97	121056	301777	MIKOTCHU::IRGC25893-1	aus	Bangladesh	Asia	27.0274	21.5476	24.9455	-2.6337	-0.716662
96	L-98	121057	301778	MOSHIA BHADOI::IRGC66817-1	aus	Bangladesh	Asia	28.2208	37.5921	37.0465	4.31356	2.90955
97	L-99	121058	301779	MOSHUR::IRGC64789-1	aus	Bangladesh	Asia	29.3016	40.4973	37.4603	4.96327	2.59046
98	L-100	121060	301781	MOYNA MOTI::IRGC66818-1	aus	Bangladesh	Asia	41.3333	40.3879	36.6476	-0.29713	-1.05468
99	L-101	121068	301789	NCS 183::IRGC51923-1	NA	India	Asia	27.0222	16.1818	12.4923	-5.21112	-5.00251
100	L-102	121069	301790	NOROI::IRGC31611-1	NA	Bangladesh	Asia	30.1436	32.7	36.0545	1.10165	1.82435
101	L-103	121070	301791	NORUNKAN::IRGC8934-1	indica	Sri Lanka	Asia	20	20.5	20.8444
102	L-104	121071	301792	NP 125::IRGC32559-1	aus	India	Asia	34.7063	24.7778	43.5357	-3.71607	2.36683
103	L-105	121076	301796	NSICRC 106::IRGC117370-1	indica	Philippines	Asia	5.93651	10.4571	12
104	L-106	121078	301798	PANKHIRAJ::IRGC25911-1	aus	Bangladesh	Asia	31.8274	46.2222	48.5212	5.87506	4.87979
105	L-107	121081	301801	PERLA::IRGC117021-1	indica	Cuba	North America	11.3095	13.0667	20
106	L-108	121094	301814	RACE::IRGC15706-1	indica	Sri Lanka	Asia	27.5385	37	43.2	4.46302	5.29103
107	L-109	121096	301816	RAKHOIL::IRGC64793-1	aus	Bangladesh	Asia	29.5455	30.0165	32.6029	0.207084	0.96275
108	L-110	121099	301819	RAY JAZAYKAYZ::IRGC62181-1	indica	Bhutan	Asia	24.8611	26.2857	31.8603	0.744355	2.61923
109	L-114	121116	301834	SHADA SHAITA::IRGC64796-1	NA	Bangladesh	Asia	38.8	30.2222	31.1852	-2.87177	-1.82589
110	L-117	121121	301838	SLO 16::IRGC63-1	NA	India	Asia	27.7778	19.6667	16.3333	-3.79306	-3.83304
111	L-119	121126	301843	SREERAMPUR SHAITA::IRGC64799-1	NA	Bangladesh	Asia	29.1717	36.2095	35.8095	3.13388	2.11694
112	L-120	121128	301845	SUFAID 246::IRGC28303-1	aus	Pakistan	Asia	20	19.2	20
113	L-121	121129	301846	SULTANJATA::IRGC25924-1	NA	Bangladesh	Asia	23.9273	24.6974	26.9333	0.418115	1.16883
114	L-122	121134	301850	TAK SUFAID::IRGC73127-1	aus	Pakistan	Asia	35.2444	33.85	36.5392	-0.513931	0.341781
115	L-123	121137	301853	TI KU::IRGC1224-1	indica	China	Asia	32.6889	38.4643	49.0047	2.29503	4.64358
116	L-124	121146	301860	UBA MURALI::IRGC25928-1	indica	Bangladesh	Asia	20	20.5556	22.5714
117	L-126	121155	301868	WEDA HEENATI::IRGC67661-1	aus	Sri Lanka	Asia	23.5798	21.9375	26.5152	-0.904729	1.15815
118	L-127	121156	301869	XI GU HONG::IRGC74226-1	indica	China	Asia	18.7941	22.5256	18.8333
119	L-128	121157	301870	XI NUO ZAO::IRGC68279-1	indica	China	Asia	22.303	31.5722	21.0417	5.39864	-0.526165
120	L-129	121159	301872	YE TI ZHAN::IRGC68296-1	indica	China	Asia	25.2167	32.0219	29.2333	3.50561	1.48192
121	L-130	121161	301873	ZALCHA::IRGC62190-1	indica	Bhutan	Asia	22.375	32.2762	30.6726	5.74819	3.45015
122	L-131	121162	301874	ZAO SHAO ZHAN::IRGC68318-1	indica	China	Asia	25.3667	33.5974	29.7419	4.21485	1.60465
123	L-132	121164	301876	ZI GAN NAN GU::IRGC70468-1	indica	China	Asia	22.7111	22.8333	29.0322	0.0699066	2.58939
124	L-133	121166	301878	AI JIAO XIAN::IRGC72573-1	indica	China	Asia	27	28.8727	26.4706	0.900984	-0.182421
125	L-134	121176	301886	XI GU ZAO::IRGC72360-1	indica	China	Asia	21	27.3333	21.25	3.9176	0.110756
126	L-136	121188	301894	ARC 11959::IRGC21780-1	NA	India	Asia	24.8	20.1587	30.419	-2.43104	2.10793
127	L-137	121197	301903	DULAR::IRGC32561-1	aus	India	Asia	23.125	28.4	25.8333	2.96311	1.0896
128	L-138	121205	301911	IC 27525::IRGC53989-1	aus	India	Asia	26.4571	28.1333	28.998	0.822976	0.893482
129	L-139	121206	301912	JHUM SONALICHIKON::IRGC25874-1	aus	Bangladesh	Asia	25.1596	29.0857	33.8286	2.02706	3.2056
130	L-140	121210	301916	MERCURY::IRGC77141-1	admixed-japonica	United States of America	North America	20	20	20
131	L-142	121212	301918	MIMIDAM::IRGC25897-1	admixed-japonica	Bangladesh	混杂	36.8571	63.4069	43.3524	9.35718	1.63953
132	L-143	121213	301919	MO WAE DO::IRGC2356-1	temperate-japonica	Korea, Republic of	Asia	29.5333	31.0244	26.2222	0.655808	-1.04305
133	L-144	121220	301926*	SOKANA::IRGC52763-1	aus	India	Asia	15.6667	17	15.8462
134	L-145	121225	301931	THAPACHINIYA::IRGC16234-1	indica	Nepal	Asia	20.6667	27.7543	22.8466	4.45491	0.981355
135	L-146	121231	301937	ARC 10352::IRGC12440-2	NA	India	Asia	20.5	26.3667	20.7143	3.71744	0.097249
136	L-147	121232	301938	DHOLI BORO::IRGC27513-2	aus	Bangladesh	Asia	30.0347	24.5	22.4889	-2.39375	-2.33738
137	L-148	121233	301939	JAGLI BORO::IRGC27516-2	NA	Bangladesh	Asia	29.2	30.5128	28.3667	0.584022	-0.265511
138	L-149	121241	301947	62-667::IRGC15147-1	tropical-japonica	Cote d'Ivoire	Asia	20	20	20
139	L-150	121242	301948	7507-137::IRGC40081-1	NA	Japan	Asia	17.3333	33	14
140	L-151	121244	301950	78-48::IRGC51498-1	indica	China	混杂	17.0714	15.1852	17.3611
141	L-152	121250	301956	AMBARBU BELYJ::IRGC51516-1	NA	Azerbaijan	Asia	20	20	22.4952
142	L-153	121267	301973	ARGO::IRGC82418-1	temperate-japonica	Italy	Europe	19.6111	22	26.8889	1.58234	3.45257
143	L-154	121275	301981	BAGANAN ASALAO::IRGC71503-1	NA	Malaysia	Asia	20	20	20.2083
144	L-155	121277	301983	BALA (CR 42-38)::IRGC12884-1	admixed-indica	India	Asia	20	20	20
145	L-156	121281	301987	BANAT 2270::IRGC65648-1	temperate-japonica	Romania	Europe	29.9778	42.9	33.5	5.59944	1.09311
146	L-157	121286	301992	BEN DI HONG KE NUO::IRGC70065-1	temperate-japonica	China	Asia	28.4722	50.6714	50.8333	10.128	7.30664
147	L-158	121287	301993	BLUE ROSE::IRGC151-1	admixed-japonica	United States of America	North America	32.7778	52.5556	36.4317	7.83799	1.03713
148	L-159	121290	301996	BOSSA::IRGC57781-1	tropical-japonica	Guinea	Africa	21.25	21.4286	20
149	L-160	121292	301998	BOTPA BARA::IRGC62162-1	admixed-japonica	Bhutan	Asia	20	21	20
150	L-161	121293	301999	BOTRA FOTSY::IRGC77840-1	tropical-japonica	Madagascar	Africa	17.4222	18.0222	21.5
151	L-162	121303	302009	CALMOCHI 202::IRGC57082-1	temperate-japonica	United States of America	North America	20.6	25	30	2.77455	4.24528
152	L-163	121306	302012	CAMPO::IRGC51522-1	aromatic	Azerbaijan	Asia	19.8333	19.3939	20
153	L-164	121309	302015	CHANGYOUNG 7::IRGC82284-1	temperate-japonica	Korea, Republic of	Asia	33.4032	22.6667	47.5095	-4.17524	3.92892
154	L-166	121326	302032	DOBONGBYEO (SUWEON 223)::IRGC58315-1	temperate-japonica	Korea, Republic of	Asia	11.4667	4.78758	18.4545
155	L-167	121327	302033	DOONGARA::IRGC78392-1	admixed-japonica	Australia	Oceania	31.7727	38.9524	26.2222	2.93532	-1.62526
156	L-168	121334	302040	ELVO::IRGC82422-1	temperate-japonica	Italy	Europe	20	24.1481	18	2.69421	-0.930349
157	L-169	121350	302056	HEENATI::IRGC8963-1	NA	Sri Lanka	Asia	22.4508	23.7749	20	0.766117	-1.0156
158	L-170	121360	302066	IAC 164::IRGC55860-1	tropical-japonica	Brazil	South America	20.7778	20.5	23.3714	-0.173662	1.16134
159	L-171	121364	302070	IR 53236-218-3::IRGC117335-1	NA	Philippines	Asia	15	24.6667	27.6667	8.37128	7.85628
160	L-172	121365	302071	IRAT 170::IRGC64850-1	tropical-japonica	Cote d'Ivoire	Africa	19.375	21.1806	20
161	L-173	121375	302081	JIU HUANG ZAO::IRGC72734-1	NA	China	Asia	28.5778	36.0571	21.0556	3.39972	-2.44886
162	L-174	121376	302082	JUMA::IRGC66800-1	aus	Bangladesh	Asia	34.4317	44.4815	29.7345	3.79142	-1.2692
163	L-176	121387	302093	KHAU THEP::IRGC78341-1	NA	Viet Nam	Asia	20	20.625	20
164	L-177	121390	302096	KI 68::IRGC34768-1	indica	India	Asia	9.2	13.2889	11
165	L-178	121398	302104	KULOB::IRGC71544-1	tropical-japonica	Malaysia	Asia	23.6	23.8	24.0429	0.110084	0.174581
166	L-179	121399	302105	KULU::IRGC11337-1	tropical-japonica	Australia	Oceania	37.75	32.9583	44.2714	-1.64883	1.60721
167	L-180	121403	302109	L 4-32::IRGC13402-1	temperate-japonica	Romania	Europe	24.375	38.0889	34.7359	7.3084	3.95458
168	L-181	121404	302110	LADY WRIGHT SELN (CI 12187)::IRGC1761-1	tropical-japonica	United States of America	North America	32.6	35.7273	34.45	1.24611	0.527959
169	L-182	121411	302117	LI CHUAN DA BAI GU::IRGC70325-1	indica	China	Asia	27.2444	24.9008	24.6476	-1.11743	-0.886769
170	L-183	121412	302118	LIGERITO (CORTO PUBESCENTE)::IRGC19919-1	tropical-japonica	Colombia	South America	20	24.3302	20	2.81242	0
171	L-184	121413	302119	LIU TOU TZE::IRGC119-1	NA	Taiwan	Asia	20	18.2143	26.5333
172	L-185	121417	302123	M 9::IRGC34282-1	NA	United States of America	North America	38	42.2222	33.8	1.44332	-1.02828
173	L-186	121424	302130	MANGAKELY R::IRGC68689-1	tropical-japonica	Madagascar	Africa	20	19.2024	18.5
174	L-187	121426	302132	MASSAN MULAT::IRGC32313-1	aromatic	Iran	Asia	19.2857	20	20
175	L-188	121428	302134	MAT MERAH::IRGC18222-1	tropical-japonica	Indonesia	Asia	30.1667	22.9167	28.0556	-3.12189	-0.651073
176	L-189	121432	302138	MILYANG 59::IRGC61878-1	NA	Korea, Republic of	Asia	20	20	20
177	L-190	121433	302139	MIMIDIM::IRGC25898-1	tropical-japonica	Bangladesh	Asia	36.9545	46.7381	33.0762	3.43902	-0.976395
178	L-191	121443	302149	NABOHAI::IRGC17062-1	NA	Taiwan	Asia	25.9333	35.4615	22.8333	4.77265	-1.11211
179	L-192	121453	302159	NOUAKPO::IRGC56704-1	tropical-japonica	Cote d'Ivoire	Africa	23.2848	23.3939	21.9048	0.0608586	-0.551415
180	L-193	121461	302167	ORIENTE 10::IRGC55808-1	tropical-japonica	Ecuador	South America	24.3206	32	21.3081	4.10163	-1.15241
181	L-194	121468	302174	PECOS::IRGC66758-1	NA	United States of America	North America	31.6667	30.75	23.5952	-0.376024	-2.37134
182	L-195	121481	302187	RATHU HEENATI::IRGC15609-1	NA	Sri Lanka	Asia	23.1789	23.0909	21.4	-0.0493298	-0.714022
183	L-197	121486	302192	RIZZOTTO 264::IRGC65727-1	admixed-japonica	Italy	Europe	22.963	24.4455	31	0.838631	3.25622
184	L-198	121489	302195	SACIA 1 (TACU)::IRGC117027-1	NA	Bolivia	South America	25.7374	13	27.8222	-6.42869	0.753626
185	L-199	121490	302196	SACIA 4 (JISUNU)::IRGC117028-1	tropical-japonica	Bolivia	South America	19.0476	20	21.6667
186	L-200	121495	302201	SAREINA::IRGC67757-1	aus	India	Asia	33.6429	41.1111	45.9028	2.88358	3.39032
187	L-201	121497	302203	SELENIO::IRGC82434-1	NA	Italy	Europe	32.2222	32.6359	36.1778	0.166767	1.14208
188	L-202	121500	302206	SHA PASAND::IRGC76989-1	NA	Iran	Asia	19.5455	14.0952	20
189	L-203	121505	302211	SSAL BYEO 2::IRGC19868-1	temperate-japonica	Korea, Republic of	Asia	21.3575	27.1111	27.3611	3.49942	2.61522
190	L-204	121506	302212	SUDU HEENATI::IRGC15675-1	NA	Sri Lanka	Asia	26	31.3141	36.2222	2.65499	3.65778
191	L-205	121517	302223	TAINAN IKU 512::IRGC2993-1	temperate-japonica	Taiwan	Asia	28.202	30.5403	22.0303	1.07703	-2.03597
192	L-206	121519	302225	TAREME::IRGC32357-1	NA	Iran	Asia	20	18.9444	20
193	L-207	121523	302229	TOANG::IRGC19144-1	tropical-japonica	Indonesia	Asia	37.381	39.0476	23.1111	0.579168	-3.55152
194	L-208	121524	302230	TOS 10483::IRGC56723-1	tropical-japonica	Guinea-Bissau	Africa	20	20	20
195	L-209	121527	302233	TSON HSU DAU::IRGC4711-1	indica	China	Asia	29.8281	28.8547	20.8333	-0.423896	-2.80549
196	L-211	121534	302240	VELA::IRGC82437-1	admixed-japonica	Italy	Europe	35.8095	25	21.1111	-3.92116	-3.81872
197	L-212	121535	302241	VICTORIA::IRGC3266-1	temperate-japonica	Argentina	South America	29.3333	38.3333	42	3.98554	4.01742
198	L-213	121536	302242	WAB 176-8-HB::IRGC117358-1	NA	Cote d'Ivoire	Africa	18.3333	20	17
199	L-214	121537	302243	WAB 368-B-1-H1-HB::IRGC117359-1	tropical-japonica	Cote d'Ivoire	Africa	10.6667	14.1333	8
200	L-215	121538	302244	WAB 99-16::IRGC117360-1	NA	Cote d'Ivoire	Africa	10	20	11
201	L-216	121540	302246	WC 2615::IRGC74460-1	admixed-japonica	Turkey	Europe	30.3	15.4667	27.359	-6.3592	-0.90303
202	L-218	121548	302254	WU KE NUO::IRGC59990-1	temperate-japonica	China	Asia	32.6407	27.873	39.2857	-1.89738	1.89401
203	L-219	121549	302255	YAKUMO::IRGC5320-1	temperate-japonica	Japan	Asia	30.8333	37.1	33.3333	2.64011	0.754337
204	L-220	121554	302260	YU WEOL ZO::IRGC19894-1	temperate-japonica	Korea, Republic of	Asia	36.4667	53.5222	54.134	6.07542	4.50734
205	L-221	121555	302261	ZHEN JIANG 2::IRGC53439-1	indica	China	Asia	30.8429	21.7606	28.5	-3.82512	-0.706703
206	L-222	121559	301265	Sri Malaysia Dua	admixed-japonica	India	Asia	40.0909	30.5364	38.4583	-3.09578	-0.378855
207	L-223	121567	302273	KETAN MERAH::IRGC24977-1	tropical-japonica	Indonesia	Asia	36.3571	25.6667	31.1968	-3.81956	-1.32048
208	L-224	121568	302274	KIUKI 46::IRGC2486-1	temperate-japonica	Japan	Asia	24.5714	25.5	30.2667	0.490898	2.15639
209	L-225	121569	302275	L 201::IRGC51099-1	tropical-japonica	United States of America	North America	34.2963	25.0278	43.9769	-3.51051	2.62604
210	L-226	121572	302278	M 401::IRGC57084-1	temperate-japonica	United States of America	North America	20	11.1538	15.0095
211	L-227	121576	302282	NGAJA::IRGC64917-1	NA	Bhutan	Asia	35.8889	37.2987	30.4286	0.510279	-1.41548
212	L-229	121578	302284	OOURA::IRGC501-1	temperate-japonica	Japan	Asia	30.7109	35.2985	33.1838	1.94045	0.749143
213	L-230	121579	302285	PRETO REGADO 142::IRGC65724-1	temperate-japonica	Morocco	Africa	43.5556	62.5036	64.9405	5.65103	4.56783
214	L-231	121580	302286	RIENALDO BERZANO::IRGC3230-1	admixed-japonica	Turkey	Europe	39.0667	41.781	41.6519	0.902518	0.615669
215	L-232	121582	302288	TAK::IRGC73124-1	NA	Pakistan	Asia	26.658	33.3182	24	3.24537	-0.92763
216	L-233	121584	302290	WC 296::IRGC1220-1	admixed-japonica	China	Asia	28.1296	28	27.8222	-0.0598614	-0.101671
217	L-234	121588	302294	JABARSHAIL::IRGC25865-2	aus	Bangladesh	Asia	49.1061	42.5778	51.5179	-1.72691	0.456932
218	L-235	121589	302295	PTB 30::IRGC6304-2	NA	India	Asia	27.1186	23.6222	29.1333	-1.67479	0.691183
219	L-236	121591	302297	IR 5	indica	Philippines	Asia	18.4498	10	23.0167	-5.94922	2.30291
220	L-237	121593	301299	Manzano	NA	Ghana	Africa	20	20	20
221	L-238	121594	301300	R 101	NA	India	Asia	37.3846	35.819	29.7429	-0.543983	-1.90172
222	L-240	121605	302311	CHANDARHAT::IRGC25845-1	aus	Bangladesh	Asia	42.0794	34.9899	43.9937	-2.18852	0.423249
223	L-241	121608	302314	CR 762022::IRGC53378-1	indica	United States of America	North America	20	18.1566	20
224	L-242	121614	302320	INDO NO 13046::IRGC48644-1	NA	Indonesia	Asia	20	22.3333	20.8333
225	L-243	121615	302321	IR 65192-4B-10-3::IRGC117367-1	NA	Philippines	Asia	19.2333	17.1292	16.2545
226	L-244	121617	302323	IR 73678-20-1-B::IRGC117292-1	NA	Philippines	Asia	13.7143	11.5749	19.375
227	L-245	121618	302324	JABOR SAIL::IRGC66831-1	NA	Bangladesh	Asia	29.7917	32.6364	37.4098	1.24036	2.37903
228	L-246	121621	302327	JOALBHANGA 499::IRGC6560-1	indica	Bangladesh	Asia	20	20	20
229	L-247	121633	302339	PARE TORO::IRGC54333-1	NA	Indonesia	Asia	36.1235	46.9333	39.3229	3.88717	0.823994
230	L-248	121636	302342	ROJOMENA::IRGC69408-1	NA	Madagascar	Africa	30.8325	24.4192	23.9167	-2.70198	-2.08681
231	L-249	121638	302344	RR 203-16::IRGC117353-1	NA	India	Asia	22.5609	23.7333	24.4815	0.675055	0.791996
232	L-250	121639	302345	SAO::IRGC61467-1	admixed	Liberia	Africa	31.2381	43.1333	41.7063	4.94647	3.11771
233	L-251						0	21.125	20	20.6667	-0.691771	-0.201851
234	L-252	121648	302354	VARY MAINTY::IRGC69910-1	tropical-japonica	Madagascar	Africa	26.4	27.9889	32.399	0.781801	2.11407
235	L-253	121649	302355	VILLAGUAY P A::IRGC117259-1	admixed-japonica	Argentina	South America	20	20	12
236	L-254	121650	302356	WU BAI LI::IRGC70404-1	indica	China	Asia	20	13.6	19.2308
237	L-255	121661	302364	D 4-148::IRGC31063-1	NA	Liberia	Africa	25.3232	23.787	20.5	-0.788026	-1.772
238	L-256	121670	302373	KWADWO AMOA::IRGC14738-1	tropical-japonica	Ghana	Africa	25.4921	27.0061	23.7889	0.771483	-0.621584
239	L-257	121672	302375	MUT IAC 25-44-807::IRGC68799-1	tropical-japonica	Guyana	South America	21.3333	20	21.5476	-0.81187	0.0934502
240	L-258	121676	302379	PALMIRA::IRGC5097-1	admixed	Costa Rica	North America	32.5111	37.2909	32.4	1.90978	-0.0317959
241	L-259	121681	302384	SHESTAK::IRGC32351-1	NA	Iran	Asia	20	20	20
242	L-261	121694	302397	PACHOLINHA	tropical-japonica	Brazil	South America	22.6667	12.6667	30.6667	-5.73085	3.28358
243	L-262	121696	302399	CURINCA::C1	tropical-japonica	Brazil	South America	21.8333	20	22.3065
244	L-264	121699	302402	MANDRIRAVINA 3512::GERVEX 8319-C1	tropical-japonica	Madagascar	Africa	22.4909	23.7515	23.8022	0.72808	0.542422
245	L-265	121717	302420	BODOMANO::GERVEX 8343-C1	admixed-indica	Madagascar	Africa	20.7407	28.902	35.9048	5.11137	6.80199
246	L-266	121728	302431	CIRAD 394::C1	tropical-japonica	Madagascar	Africa	0	0	0
247	L-267	121731	302434	COLINA::GERVEX 524-C1	temperate-japonica	Spain	Europe	50.4	39.2381	36.3071	-2.87683	-2.60144
248	L-269	121735	302438	EARLY MUTANT IAC 165::GERVEX 8508-C1	tropical-japonica	Brazil	South America	20.7	24.3898	23.3758	2.31549	1.2026
249	L-273	121747	302450	ILANG-ILANG::GERVEX 509-C1	tropical-japonica	Korea, Republic of	Asia	26	32.7857	47.5079	3.39023	7.69611
250	L-274	121748	302451	IR 2006-P12-12-2::IRGC32675-C1	indica	Philippines	Asia	20	19.1667	20
251	L-275	121750	302453	IR 50::C1	NA	Philippines	Asia	18.1667	11.7222	9.29697
252	L-281	121761	302464	IRAT 109::GERVEX 4988-C1	tropical-japonica	Cote d'Ivoire	Africa	15.1786	20	10.8
253	L-282	121771	302474	JAMAJIGI::C1	indica	Mali	Africa	18.5	6.8	8.21818
254	L-287	121782	302485	KYEEMA::GERVEX 1656-C1	tropical-japonica	Australia	Oceania	17.5556	45.3905	24.4444	20.596	3.65074
255	L-288	121790	302493	M 204::GERVEX 1665-C1	temperate-japonica	United States of America	North America	23.3333	50.5	34.4444	15.124	4.43023
256	L-289	121792	302495	MAIORAL::GERVEX 1069-C1	admixed-japonica	Portugal	Europe	47.1487	42.1744	39.2659	-1.37048	-1.55546
257	L-290	121794	302497	MANGAVAVA FOTSILANSTSIKA 1177::GERVEX 5719-C1	tropical-japonica	Madagascar	Africa	20	19	19.6212
258	L-291	121800	302503	OLCENENGO::GERVEX 41-C1	temperate-japonica	Italy	Europe	48.7434	42.6667	56.1688	-1.61943	1.41726
259	L-292	121801	302504	ORYZICA SABANA 6::C1	tropical-japonica	Colombia	South America	20	18.5	20
260	L-294	121809	302512	PRIMAVERA::C1	tropical-japonica	Brazil	South America	20	20	20
261	L-296	121824	302522	SOURE::GERVEX 1294-C1	temperate-japonica	Portugal	Europe	36.7524	35.0667	48.5121	-0.595806	2.97686
262	L-297	121827	302525	TELIMANI::C1	indica	Mali	Africa	21.1795	21.0238	20.3846
263	L-298	121832	302530	TSAKA::IRGC64934-C1	indica	Bhutan	Asia	25.2857	29.0333	32.1545	1.92525	2.52728
264	L-299	121838	302536	VARY SOMOTRA SIHANAKA::GERVEX 8321-C1	tropical-japonica	Madagascar	Africa	20	19	22.6667
265	L-300	121845	302543	WAB 706-3-4-K4-KB-1::C1	NA	Cote d'Ivoire	Africa	23.4667	26.5	20.4545	1.67909	-1.19417
266	L-305	121872	302570	ARC 18262::IRGC42363-1	indica	India	Asia	19.3333	20	20
267	L-307	121877	302575	FOSSA HV::IRGC16069-1	admixed	Burkina Faso	Africa	20.4786	19.2906	28.2	-0.753589	3.50783
268	L-308	121879	302577	IA CUBA 23::IRGC116991-1	NA	Cuba	North America	10.8	9.9	7

## Sheet: Comment Sheet
Note on NISI calculations:
NISI values are calculated only for the 193 varieties used in the genome-wide association study (GWAS). Varieties with robust resistance across all nitrogen treatments (disease state '1' in three or more replicates at 0N, 1N, and 2N) were excluded from GWAS to prevent major resistance genes from masking the genetic basis of NIS polymorphism. These excluded varieties (including L-282) therefore do…
